# Supplementary material for: Characterization of Light-Enhanced Respiration in Cyanobacteria
Source: Int J Mol Sci. 2020 Dec 31;22(1):342. doi: 10.3390/ijms22010342 (PMC7796093; doi:10.3390/ijms22010342)
Supplement: Supplementary file 1 [file ijms-22-00342-s001.zip]

Archive with 2 entries (2 files):
- SupplementalFigure_LEDR_20201227.pdf
- SupplementalTable_LEDR_20201213.pdf
